# Supplementary material for: Genes with spiralian-specific protein motifs are expressed in spiralian ciliary bands
Source: Nat Commun. 2020 Aug 20;11:4171. doi: 10.1038/s41467-020-17780-7 (PMC7441323; doi:10.1038/s41467-020-17780-7)
Supplement: Supplementary file 2 — Supplemental Data 1 [file 41467_2020_17780_MOESM2_ESM.xlsx]

## Sheet: Sheet1
Supplmentary Data1.Genes with spiralian-specific protein motifs are expressed in spiralian ciliary bands
Crassostrea gigas gene id	protein_sequence
CGI_10009036	MVVGDDSGNLRLYNVNELTNRKSKSCDDIMRPSRVLEWPEIAEGPMKQFCQKEVVIVNSACVSHDGEYVACGTDNNLVCVWRQIRDSSEEEMMLD
CGI_10008733	MAKGAMDSSTFQALVDKVQQETTSSERKVEILYSCRGFYNADQAARLLHCYANPADKIRVLRILEPRLCQMTCREGRDIINAVSIHNDKLIALDCIKRVLGDYRSKLGEEYILSAFPFETDKYRAMQILQTVNSFVGDYVAAGGHQGYAALGGLYTQARPMVPHLYGNVADQAQLIPGHGKIEIPPEAQPGVVPSIYTGHPSYAYPADRSYDEDRGYPGNSSLGQSLPGDYPKGAPPLGYHSGAPNPTGFLQLES
CGI_10009631	MKFRPDVVLVRLGLTVCLCGFGLFLLIFYVGVPEETAPETKFPSKHLPNRKVRMLVLNNTTSRSNVIETQRQNRGLAGKHSTPALHVGQGAVNVTIVDERQRGECMPIQMIFTFVNIWLNFIHSLLSCVLVLLYWMQAARDGTFSKDGVTLVRFDKHSNLGLPVLMKDYPVYRTPTVDTVTYLLQSNQQYLMVGTSAALPSDYLRFRELNPPQAAVLTGLIKEIIWVWPKWDYRTHFAEYSLSVIQAGTITTRKGKRFCLCMFDSDSSENTCFYNSLSDSSSGVVHLDFQDCDVRHTVKYVELREDIAANYFQRRKDKFSDSKSETLLDVDVDFLYFMSAGESLVRAKVSHDVIDDLNSNLCRLLCPSSGDQETAMDRFISEFIDRVQSHKLKHKFVSN…
CGI_10017745	MRLKKEDAIKMFTSDFKLSEKQAELMFDIYDIDKNGQLSQWEFKQFYTNLGEFAPELFEAFEKLKSGSNEEGEFEKAWDVLKTVKNASGEVTKDADLESLIKAAVGEEKKMDFGKFMNLFSRIKQSRS
CGI_10028829	MSTENGIYTPSPTPKPHPRVRPEAAENANRQRDAGNWFSHDGGQNYHSPQPKERNTSDEARRNAQTNKGSLGDIMSGKSNNTPDFEVHHRIKPEAEEFANRNRGTMDKWFDYSQNQRYESPRPGERLRTEEAKKVAEVNKGVMNECMGGYADPPVKKPIHPRSVKAEAAEMAERGKGGAMKDLMVNYGNMNLEEGRQGPKVKGMDAEEYAERNKGTVSKLMNNYADVPLPEQPAPKVYYGGEEVLDKYQGKDMGPMLRMEGRLPQHEPKVSRLHKESEGPGWDENPPAVRARPEGDRVADKYHDQHVKNLQVMDMEAPPPTVRPTKVPVHLQESGTPRPKTSPTRTRPEGRFSYQKNQSSEMFSIMKGESNQASTPRKVNRMMQRSENW
CGI_10005887	MPSHSRNKKRNNRPPPTREAEYKVMIDIVNDVCLEIRKFAKKYINDIVLKYDSCATCLNELLASWQMDSSQFSTSKEFWEKHKIKLVDEDIRKKKEYKELVFICERARTFERMIPNLRERLVECARDHLYKYCRSFIEETYDEVQIRPIIEYEELITTSKKEIDQKIDSLNNNILKYGEMKSPFSEFISKGHIHTALMEEICVLNIEIAHAIKKWIADDSSYPERLLQEVFFNNSYKENLVENIKKLEEEKQVVVKNLDKKHRVNYAVMRDHAYHKKEKHKLKNSLETVNLKIEKLEKQIENKNEEISELKEAVADKTPMAPRDRQELRRKLEKAEADLDRFHERKDVMERQHGRLDKELKQVSDRTYELKVEVVTNRHDQEEMRQGILGIEIEMKSIL…
CGI_10011062	MAASMQFLSTSAKLPKEWQPKLHEWKVYHSSHPDVRQAGWQKWSREHPDWYARRSTSTHPDWYNRERDTIRRSDYKCINWHYERPSKPTSRVHDHFIPRENDVMMKDVQKAMPHSKHYLGQFSYPKPYPMEVPPPKWGLYNPPNYEEPARFNHFPPIKYNGY
CGI_10000274	MWEPLVVHKEIGKPKVNFHVKIPKAEAVAVVTDQEWTHLQSSQPGIWQGEVNLAPYYGKGVKFTVNANFGGDKTSYATLLEYSI
CGI_10018110	MKERHSPLPATKSDLDNVQGSVRKLADSIQTVKTVLGMKIQSEQKLRVSGLENLQVQVNQIKANVGVGNIYSGQPDYRNDNGLDTGLGSWDDPTPHTSSSKNPNSSADQYPSTSRNDGKDTNTQMGTIPESGDTSRKTPVSPSKGGKTKSPANSRTVTPSKSRNVTPSQSRNNTPTQPSRNVTPNTGRNKKSPTPSTGKTGNNTARDGDQTNRQDGNKTPKGGNDTARDGNQTDRDGNQTISSLADV
CGI_10018120	MLSFPPLLCRKKYQTWNDEITKSHEIKSAKEEIRAASVKVPCAKIYDNEHNYIMTKALKSYKLHRDKEKAETRQRQLRSAYRRRWHAPVVPSKLRASSASSQVRPKTAVDVIREVEVANTEERILRRPTPVELARITISMGESPKQINFQRRNRSTWMSHSFPSASYLNQYAKLHQLSQSRVESIPAAGKPTASRPQSAHAYDGGVFSPTGPKNDYYVIHPEWVSEAMTIQKLNLKRRPNTLVMSASDTWPGRRCKSAPPQNRSNPITWDSSNQPDQV
CGI_10005224	MGNSNGNSYAMHRPEYGTSAGTRLFDRGPYNSTPVDNYPSGDGKSMIWRGPSHYVPSERRWTDYHQYRSLPRDTRRDAKEMQSEDQWVDFMRQRDTPSGYYHKDIGLLQTGVPECRLFGYTRDLPSMPPRALQDLSWPKSDAFVPLERSDRGKYYGYYHEAIARERQQRKKELPESMRVEARDIPML
CGI_10005225	MYRPEYGTSAGTNVRLRGPYNSTPVNNYLAGDGKSHVYMGPAYYVPSENRWIKFHEYRSIPRETRRDAILMESEEQWVAYQRKRDKATQPGGITMSGKPEAYTGVPVPTLLPWRENAWTKNWSGSGYFLPSGNKWFHDQDSPAIPRESLMFYNEEDWIKFKYMTENQSMALK
CGI_10014227	MGVRKDPRLHSYAMHRPEYGTSAGTRLFDRGPYNSTPVDNYPSGDGKSMIWRGPSHYVPSERRWTDYHQYRSLPRDTRRDAKEMQSEDQWVDFMRQRDTPSGYYHKDIGLLQTGVPECRLFGYTRDLPSMPPRALQDLSWPKSDAFVPLERSDRGKYYGYYHEAIARERQQRKKELPESMRVEARDIPML
CGI_10028224	MGQSAKVFSKWFSLTSSSQGGKTLNQERGQDKENIRTVHEQLCKELSALQREYKHVRQVVDTLQQDYERSKDFDPLRRYGLLKGMIKRTILHFKLNEDKLPGSVSMTGIRSLANSYKELSYTMELTRRKADLDDMCVEEIESEVEQLRHQINGLRGRCSLVTDTVTQLESKYELSKNFAPPKRYDLMKKMVQKVVNDQFI
CGI_10007700	MFSKVIWVWPRWDQVNHEDKARDLSEINVGWLMVDTLIPKMKRRTFCFCHHSLSTNKNTDRSVNKTEECRRLPTSLERQADFPEGVVIDRKTCKIEMSFLHEEISEDLAADVFRKEAENFRENGVILDIDEDFYACTFASRPLLNAGFTEEELDDLNEITGSIFCPNNVKEEQEADTLLSQLLDEVMTSGCLEKKTECQQKDVSIQNKYFNILQRNSKHLVCGKKQRKEGNKEEQLRKLVKTMVSWNPRKVTAIKQVGFCLTTSKSRGLDMTKAAEFHVCMGANTPNRTLVIEHNTTLPEINKRTLGLKEIFEAMKPRLLPTMVTLCRSSRDGYVPREFQNKIESDIMESLESLSPLKLHYDDELLGGRKGWYESRVLS
CGI_10008320	MALMHRFLCWNLRTACFVGYIFVVFTATFALTLRLVDLIATGTDFEISMGFKTLWRAHFWQSFLASDIVLTFGHVVLILYSGFMILQTMERHFVMYMRAHKIYIIYLIIYILVEFAFSVFEYTFYAMNTFRLAFVVFTWLFWVFRTLLNVVFVVVLIARRQEMNEQMEMELRFAGESKRGHY
CGI_10003028	MSRQRTGFLLKPRCVLYSIVSAVIVVILWKLYINYSFYTSKNIVGQWSVEDNYRTSPSIDVFIFEEHHEAIPYWFNSSSGHLIEKKGLTLIHIDGHSDMGLPQSFRKFPYLRWPKNSKELEYYMQANDLFIITTKGKLYVSDEFQLEIRCNEIERFIYQVPVRR
CGI_10024553	MAKTTLVCLFVFISLYQSCEHNIVRDCESSLMRSTRHRLLMPNLRRHGYCLPARKNDAYKPMDTEDEKVMYCFCNDWNGCNSASKISSKVTIISIVSAIISYSVLRFI
CGI_10008419	MGAEESKGGNYGLMGATSVESNMNKQATAARPWSLLHMCSLEQWKNGHAEAAGFSETSMTCSGAVFKDCSPTFCMNRQGIININKSSSVFSFRRKNKFTKMAEHFEYNHIPAQLSSIQNFHVKSVLCYHDQTVILHLVRNMMTQFGIINLSDNKFIGVFGKQSVEFVNEALRGQISPDGNYCILKIPSIRNDNASTYVYQMYDLKSREMLHEISLAFHHSLFAFDPRFTSSRIAATSFQKGEDNSLSLVQTSNWEVLATNSRLDDTRWTLHPTLKDLFYSKDGNLIFAVMVTDGCHCRERKARRYPPIDISVYIFNSDNAQTLRCVQYSRYTCGTHSCPVNFLPVFSNCGSRMAIVLNEADSNVDHLQIYKLPTMGSLQNRCRVKIMQVFSPELIPKLP…
CGI_10010915	MDYITSVLCIPGTADCHWTSVRVDQYTNTKNPFSLPAIMKEQTYGWYPSQKDVYKDRRMGAPNAYQLEAMYKYRDSQYYTAPKPPSPRTPGAFRPSPSPPKRPMSTVSSQSRGTKKSSSSLQVRAKSAPIYDFKPVQRLQIPTPQQCWAMATEETNYTIPSDQPGPSPVPYSWPTPQPASPAPSFQSDQLSKYDIRSDRIKSAVIRRDRPAAPTRPVKSAGPSRETTHRSGSPMKALRPKTPSPIELEDMVPEETVPTEELYDENLKKFGWRMEVHGDPYRLKPTTKRLPYYVRCDEPEIEPEGPRVHMENLETFFLNTIPRRPATFTIHKEWVSETIHAKRMELQKREGIKHRWKNFAFVY
CGI_10002070	MNLWILIASFVIIANTNGQHLDPPESVPVKCNNYNKSENGTILFRWSFVCTTDDYPYCCGEDDSQDLDPAEPVPEKCTSYNISGNGTILYKKSFLCTSSDNPYCCGEEGHQYCCSSSARGGRGGGGRFSGRSRYSSSSRSTSYRSSFSGNRLSSSSSIRSALLLGTVYGASRYRSRARYIADGTLPEVCYNDSYNRSTNGTVSYQGRFFCPLDENMSEDYRYCCGEEGQQYCCTFWDKPGHIVGVVFGIIAGVVALFVVVFCVIKYMKTTKSRNHNRPYTSNISNTSNGHASYPPAYAPPTYEMSCVDSNGKTPYPTSDMMGYSNPSYPPTANAPYPTKDDTGGQHPWKI
CGI_10025157	MSFNATRKKRGVAQLYGITRLSVGQARCNTTSVQATGSKGEAPLWNEEDGWVVLDPPSDTAVVERLAKQEDWSNVHYLTRPDLSQQEKQWFKEAYKSPYKLYPPEKFLLKRGGNVVVEYVRVPVGTTRRQMIEKSFEAPEDEKDIAPFDLKKQWAWANKVLFGPQRDMKNYPSYVDPGTVPRPEIVHKFPPIISGFYVLSVGGVFALVGKGVIVSTYALSYFFYFGIAWAFTKLPPVRRFLDNRVPQLTNRLNEMYYVGPIQQKKDHISACIAAAQQTKDMIQQLPKLYDGQIENVDLQLENNYRDRLKQAFTEVKSRLEKKNIQSCLAQLQTLSKSAKI
CGI_10018917	MLTVKFFTDYNQAFSKFELKMMELEVLKNEANKHVGRLNSLKMRYMDWFLRSQQSFLDSMKLIHILGGDLLPREINTIRNYKRVMRFSGQLPSNGTPRDGSQGKMFGFLMFWEELLMLKRDNDALYKKICDFCSSIRRLREPILKDEIDRLHQRLNLLLSEDFDFTSLSNDRHNLFTYRVALHDHRYHGLVSYIPYLLSIANKLCYWTSKLHIEFV
CGI_10009065	MTTVTKNSEKHEENGKSCKVSVKEANSPQRHHNIVDAVEEVMEDIHCCVKVRDKTSFKVFVFLVVLTLDAADLFSDWLLFRDVFVTQEGLVYGPPEDALTYALLAFSILGTFTFIFEVVNLWWEIFRDNPWVDSDFASCITIWIEDVPQIVINVLIVLCREEAISYFQLVKASVLIVGVVIRIIVSLVKYCSKKYLEEAKKKTPKSRRHVAYRVFIMFGLMCILAGSVAVFMLTQFERHPDGTIQFNTPKTAFEGKFHEEKYFDNVSIYLNHPVFDLNTGNSEVDFIRLISIYDIRNKADKTFKLSYDEPAKTKFVVWEPDSSGVLQEVECFTINRGTKTVSTQTCNPSFSSGTMSEFTFKFHFIKPSVPKLIFGDITYNVKVKESGTCKDPATDIVTK…
CGI_10017507	MGKKCCSKVYAQMRNNRAVQIFVFLVMVGLNIADLTNDWLLYHDVDAAEEGLAFGPTEESVRIALLFFSITGAVIFLFEIINFGKDIFSGNPWLDMDIASAIVIWFEDIPQITISLVILACREEPISVFQLGKASVVILGALIRLFVGIVWACRRRSEEIECIYSSKGKNKDNCKKQKHPVIRFFMFLGLTLLVIGSCLIFLFTQTTWKHSGFLEFNEPHSLFEGEYVDEHYFQRVGIYGNIGFLDTRNKSKQNTPLEDQWVRMFEIHDLRHDYKSIVIALEFSNDRSYLQVTKIIPKYNKTIDCFNIDRTEGINITSDPPCSKSSTMTKTYKIIFKFEYVSPTNHLILGDIVYNVMGTVHDKCEQGSVTEDPATGNSYIMVGNFTTALRYYQVKDDYK…
CGI_10019551	MTTIKHTASEIKYKYCAEGCCPHEFCAYHKICYPVIHCEPTCPDGSCQNGLCFPAKPCKVNTECGFAEACSYNYNLGYETCQYNLNIGDTLCYDRNGKSVYNPKPDESPFVHNSFNNRRDNL
CGI_10018354	MLDSYKSDDDDIGALYYVVAVVMIYGLSIVMMIASHIRRNNQDNQLRSYLKEMSLLRKNDRRERIFTQVANVSTSAKPLLTKSRSSGKQDSDEIETLQENDDEFNDMRINSNSDETCDSVFQMSCDESPEVVTYYEAQSRMCSRTSSAQIQVIDENVPL
CGI_10027331	MGNETATAPEIKDGYDLPVYGLHQGHFYSLHIPALICIFLSFASAILTIVLSFRQKSFKTFFSWSKSERLVVYLAVCDAAFNMAHSMDHLHILITKDHVYPKELCQFYGFMLAVFISAQNLMVNVIAVNAFVLIFIGRQIKFGLKDYRLLLWTFGAPFVCATIAALAGQLGPNGSFCYFDGVKRTISNFLFTTVPLTIILLLNSILYGVTLREIYKKEKDIKKTLGKQALITEMRHAAARAMSVFVLVFLIQWWAMAVYGLWTFIDPAAVPATIYHLVTTFSNIGGLLNFLVYIYIKRRLHTFKPPTDISRQNCNGQESVPGS
CGI_10007323	MRFQAKAKGVFVIPTPKFDLESDSTVSESASESGGSMKNKEISNSCSVAIGTNKDFMDDDAHLKVTYSPGKKGGNFGLPNGGKLILPEGLFGKKDTITCQVASPSQRWKYYPTLPSYEHITSEIYTLQSTMHPLKKSVIIQIPYYQIETEHNEINVKGKWSDENEWVDVGFLKKEDCSVELEVDRLGIFIVTFTPKKEIFDVTPQGCLYNAHISRYISVRFPKKAHDKPFQCAIQINPIPSDKLQLAKELSPGETADLILATEFIDLIPSTPCVFKRAVSVKLPLPTGVEVEEENDDIAVLQKTENGWELVDSKYKFTRTTVTFDTKSLTKFCVMQSKPDRKKRLPPAAQVLENRNNREKGEIVAFLNLQEKLWFLVLECMPQSKLESRVKEMSEKGFK…
CGI_10015393	MQSGQYYCTNELANELTRINNAVDHLKLDGNIMSTSDSFKRFYDPRNSVPEGVNPSSNLANAAGFIRDLKSKLHVNSLRDKQENQVRELHQWGVNNLRGIQQALDTSTYNAADRIRQFGDFVGVTDRYTGYRHNLTRGSREPVRMEPKWADRTRQTEYINTLNSTRPWTAFQTRSTPPSSVYYGEPSEALQNRVRFGCTMPAKRNIRGYQTIDSLYPRSNTFYVDPSATHNSGLQALKSMNAYNASTKDDSNIGRMSATKGPVALSVQEQAGINTTFPGRTEYMHKYQTPPMDIPTSDFNINPKPNFLLHGRPLGETTYERHSTEYQTRYEFPDSNKIVRMPWLRK
CGI_10024559	MGEKAAAEKGLEDFVKSKTAESVCLDLSTPSVVVIKQKGKHGSILLGTFWMNVLQHPNNYPVQRYPYKKLYDKNGHYKVMLRVDDVTMTVYMSTGTLTIQGSFVLDWFLKRFSKVMEYYDMPPLEPQPVSDGYLEHEKNWNELMRKDKEKLDATATHYFDKEHLNVVEQSQQKQRELEEKALMLDGMPHLEVAYSNGVTNSTGDPKTEESNGVQQGETTLKNNALVEDLSDDLELLALDLWSGDVLDKQLSLLSTPVIKEGPTYIYKLWKSLLSRWLSNPDCKVFLATPFLDTERMTDICEIVLQNFTTANIEAFYVRIKCNYTEKISDVKRNAQTKFPCKHQPIIEYKVYNRIVYPLRTFHAKFIGCTDGKGGAEVLMTSANFSADHFEHNNLESVVY…
CGI_10016852	MEGQTLNLRTSEEQKIMSPRGSVCSPKSFSPKGKETQRFFPSDRPKFGTQNSRESDETSRLSTSDNAEAPLSPEARLDSRRMSLASYGRRRLSIISNTPPANPQPPIRTFKSLGGKVASMVRAKMAFQKTKLSAIDDQTEMTMIKELPKKPRFSSSMSPEAQFAMMKGYEDNVYGKISSTQPESKPFLRRNKTPEQPIDIKDVKRPAISRQQSLLDVRKNPYSPLFSSTPRSTSESDSSRRPHTAHRIRSFSRTQSLPTFVPKEKQLVLTYRLQSAMDMLDTLRSNDGENPLSPRIKSARSVIKPVEFNQWTQAWSKEFQLATKT
CGI_10013416	MFLVIENMTIFTQGIASLEMVLSNDPPLGTWSIKAIYNDSKEYSNTFSVEEYGNMTILRGLEGRINGCYKVTVDASRVNSEGNLQINASVTEEGTGVIVSSQYQGPGFTHVYSTLKIIDENRGYFKQGLPYRGKVQLC
CGI_10002867	MEDFRQGIITYLGRCRRMMDDIKSMRCDVRFLAGHEQRDLILSSNFGAIVNQSQNPELRPSTYDETDESGQEMTPTNQYFRDDNTEEVVSVHHAGQDGIDHTAENVPSHQHVTQTPPIANIRMPNDSLTNETHTSRIGQISSRNIDISTQSPSGDLSAVSDQMSRNLQLIDRNDEEQPPSYWEAVAESETDNTRTPQFSFNLSQEPQSREQHLLSSTRTLESNTTGLSSPRRTGQRNRVPQRIMYREDSVHVIHTSSPLQYATHARSIRTQLPDDTRSGPIVGIAWLQDKLVLVDRFNSKIKMFTETGEFLHSLKFMDGEPWDVCTVNVIETTNNPLTCATTVPRQKLVMLIQIMEGRMLLIRHRIATRKGYVCIAYDQKNGCLVCGVSSPFGTSGIDV…
CGI_10007565	MSANDTVSYQGRFFCPIDEYMSEDYRYCCGEEGQQNCCTFWDKPGHIVGVVFGIIAGMVALFIAVFCVVKCIRTKKSRNCDYASTVSNASKEQVIYPPVYAPPTYEIACGIPNEKTPFAKMDAGNCNPPYPPSNVPYPMDDSLCKKD
CGI_10004941	MSDDASSTSALKKEAAVLKDTSLAVLSRELGALDKHSGLMLGMYLNVPNTTIVNIANAASDDGYSDVSDRTRIDTTQKILLTWKESWKDMRPKIKEREKVKELARAVTEMGKSEMASVITEKHGENAELTADAFTGLTS
CGI_10015086	MENITKNVTGLEVSSAKSLPSSDGAKSGYDLPVYGLENGQFYSIHIPAITCIILSFISVVAILVASLRLQSIKTFFSWTKSERFVVYLALCDGLFNVAHSMDHTHIVLTRNHVYPKELCEFYGFMLAEFITAQNLMVNVVALNVFVLIYFKKDLNFGSYDYRLLLYTFGLPCAGGSVAAYFGTLGPNGTFCYFDGVKGELVNVFFTTVPLLAVLLMNIVFYAMTWRKISTESRRLQHTLGQEAATIRASLQAAKTMSLFVTAFFAQWWAMALYGIWQMIAPVPQSLFQFVTTFSNIGGILNGVVYIIIRRRRATAKAKKMATKEKQFQDIKSVSEKVENSSV
Zhang, G., Fang, X., Guo, X., Li, L. I., Luo, R., Xu, F., ... & Xiong, Z. The oyster genome reveals stress adaptation and complexity of shell formation. Nature, 490(7418), 49-54 (2012).
